# Supplementary material for: Synthesis of Bis-Terpyridine-Based Metallopolymers and the Thermoelectric Properties of Their Single Walled Carbon Nanotube Composites
Source: Molecules. 2021 Apr 28;26(9):2560. doi: 10.3390/molecules26092560 (PMC8124700; doi:10.3390/molecules26092560)
Supplement: Supplementary file 1 [file molecules-26-02560-s001.zip]

Archive with 1 entries (1 files):
- molecules-1152430-supplementary.pdf
